# Supplementary material for: Effect of Indian Music as an Auditory Stimulus on Physiological Measures of Stress, Anxiety, Cardiovascular and Autonomic Responses in Humans—A Randomized Controlled Trial
Source: Eur J Investig Health Psychol Educ. 2022 Oct 19;12(10):1535–58. doi: 10.3390/ejihpe12100108 (PMC9601678; doi:10.3390/ejihpe12100108)
Supplement: Supplementary file 1 [file ejihpe-12-00108-s001.zip]

Archive with 1 entries (1 files):
- ejihpe-1793486-supplementary.pdf
